# Supplementary material for: Discovery of small molecules against porcine reproductive and respiratory syndrome virus replication by targeting NendoU activity
Source: J Virol. 2024 Dec 31;99(2):e02034-24. doi: 10.1128/jvi.02034-24 (PMC11852993; doi:10.1128/jvi.02034-24)
Supplement: Table S1 — In silico screening identified NSP11 interacting chemicals and A8 and C5 analogs. [file jvi.02034-24-s0003.xlsx]

## Sheet: Sheet1
Table S1: In Silico Identified NSP11 Interacting Chemicals and Identified A8 and C5 Analogs
Index	Hit2lead Number	Structure	Name	Formula	Molecular weight
A1	7969060		2-{3-[2-(2,4-dichlorophenyl)-2-oxoethyl]-3-hydroxy-2-oxo-2,3-dihydro-1H-indol-1-yl}acetamide	C18 H14 Cl2 N2 O4	393
A2	7926658		2-{3-[2-(5-chloro-2-thienyl)-2-oxoethyl]-3-hydroxy-2-oxo-2,3-dihydro-1H-indol-1-yl}acetamide	C16 H13 Cl N2 O4 S	365
A3	6884133		2-(3-oxo-1,2,3,4-tetrahydro-2-quinoxalinyl)acetamide	C10 H11 N3 O2	205
A4	7667211		2-{3-[2-(2,3-dihydro-1,4-benzodioxin-6-yl)-2-oxoethyl]-3-hydroxy-2-oxo-2,3-dihydro-1H-indol-1-yl}acetamide	C20 H18 N2 O6	382
A5	7658700		2-{3-[2-(5-bromo-2-thienyl)-2-oxoethyl]-3-hydroxy-2-oxo-2,3-dihydro-1H-indol-1-yl}acetamide	C16 H13 Br N2 O4 S	409
A6	7941829		2-{3-[2-(4-ethoxyphenyl)-2-oxoethyl]-3-hydroxy-2-oxo-2,3-dihydro-1H-indol-1-yl}acetamide	C20 H20 N2 O5	368
A7	6787105		6-{[2-(4-morpholinyl)-2-oxoethyl]thio}-9H-purine	C11 H13 N5 O2 S	279
A8	9153043		5-ethyl-2-[(8-methoxy-4-methyl-2-quinazolinyl)amino]-6-methyl-4(3H)-pyrimidinone	C17 H19 N5 O2	325
A9	5822884		2-[(6-methoxy-4-methyl-2-quinazolinyl)amino]-6-phenyl-4-pyrimidinol	C20 H17 N5 O2	359
A10	7864257		2-[(4,8-dimethyl-2-quinazolinyl)amino]-5-ethyl-6-methyl-4(3H)-pyrimidinone	C17 H19 N5 O	309
A11	6118021		2-[(4,8-dimethyl-2-quinazolinyl)amino]-6-methyl-4-pyrimidinol	C15 H15 N5 O	281
A12	9155061		6-methyl-5-propyl-2-[(4,6,7-trimethyl-2-quinazolinyl)amino]-4(3H)-pyrimidinone	C19 H23 N5 O	337
B1	9029033		8-(4-hydroxy-1-piperidinyl)-1,3-dimethyl-3,7-dihydro-1H-purine-2,6-dione	C12 H17 N5 O3	279
B2	7092049		3-[2-(4-ethoxyphenyl)-2-oxoethyl]-3-hydroxy-1-(2-methylbenzyl)-1,3-dihydro-2H-indol-2-one	C26 H25 N O4	415
B3	7506646		5-[(4-methoxyphenyl)amino]-2-(3-methylphenyl)-1,3-oxazole-4-carbonitrile	C18 H15 N3 O2	305
B4	5804772		2-[(7-methoxy-4-methyl-2-quinazolinyl)amino]-6-methyl-4-pyrimidinol	C15 H15 N5 O2	297
B5	7971038		N-(2-ethoxyphenyl)-2-hydroxy-4-quinolinecarboxamide	C18 H16 N2 O3	308
B6	6009013		2-[(4,6-dimethyl-2-pyrimidinyl)amino]-4(3H)-quinazolinone	C14 H13 N5 O	267
B7N	6332118		2-[(4-methyl-2-quinazolinyl)amino]-5,6-dihydro-4(3H)-pyrimidinone	C13 H13 N5 O	255
B8	7995812		2-hydroxy-N-(2-methoxyphenyl)-4-quinolinecarboxamide	C17 H14 N2 O3	294
B9	6606831		6-methyl-2-[(4-methyl-2-quinazolinyl)amino]-5-propyl-4(1H)-pyrimidinone	C17 H19 N5 O	309
B10	9005431		2-fluoro-N-[2-(5-methyl-1H-indol-3-yl)ethyl]benzamide	C18 H17 F N2 O	296
B11	9112729		7-benzyl-3,9-dimethyl-1,4-dihydro[1,2,4]triazino[3,4-f]purine-6,8(7H,9H)-dione	C16 H16 N6 O2	324
B12	9030908		1-allyl-5-chloro-3-hydroxy-3-[2-oxo-2-(2-pyridinyl)ethyl]-1,3-dihydro-2H-indol-2-one	C18 H15 Cl N2 O3	343
C1	7930996		1-{3-[(4,6-dimethyl-2-pyrimidinyl)amino]phenyl}ethanone	C14 H15 N3 O	241
C2	7777823		2-[(2-methyl-5,6,7,8-tetrahydro[1]benzothieno[2,3-d]pyrimidin-4-yl)thio]acetamide	C13 H15 N3 O S2	293
C3	7826449		1-benzyl-3-hydroxy-3-{2-oxo-2-[3-(1H-pyrrol-1-yl)phenyl]ethyl}-1,3-dihydro-2H-indol-2-one	C27 H22 N2 O3	422
C4	7398106		3-hydroxy-3-[2-(4-nitrophenyl)-2-oxoethyl]-1-propyl-1,3-dihydro-2H-indol-2-one	C19 H18 N2 O5	354
C5	5989499		2-[(4,7-dimethyl-2-quinazolinyl)amino]-5,6-dimethyl-4(1H)-pyrimidinone	C16 H17 N5 O	295
C6	7934891		3-hydroxy-3-[2-(5-methyl-2-thienyl)-2-oxoethyl]-1-propyl-1,3-dihydro-2H-indol-2-one	C18 H19 N O3 S	329
C7	9000008		4-fluoro-N-[2-(6-methoxy-1H-indol-3-yl)ethyl]benzamide	C18 H17 F N2 O2	312
C8	7752614		2-[(2-methyl-5,6,7,8-tetrahydro[1]benzothieno[2,3-d]pyrimidin-4-yl)thio]-1-(2-thienyl)ethanone	C17 H16 N2 O S3	361
C9	7039725		1-allyl-3-hydroxy-3-[2-(4-nitrophenyl)-2-oxoethyl]-1,3-dihydro-2H-indol-2-one	C19 H16 N2 O5	352
C5-A1	5967862		5,6-dimethyl-2-[(4,6,7-trimethyl-2-quinazolinyl)amino]-4(1H)-pyrimidinone	C17 H19 N5 O	309
C5-A2	5805054		N-(4,6-dimethyl-2-pyrimidinyl)-4,7-dimethyl-2-quinazolinamine	C16 H17 N5	279
C5-A3	7786387		2-[(4,7-dimethyl-2-quinazolinyl)amino]-5-ethyl-6-methyl-4(3H)-pyrimidinone	C17 H19 N5 O	309
A8-A1	9148938		2-[(8-ethoxy-4-methyl-2-quinazolinyl)amino]-5,6-dimethyl-4(3H)-pyrimidinone	C17 H19 N5 O2	325
A8-A2	7882885		5-ethyl-2-[(7-methoxy-4-methyl-2-quinazolinyl)amino]-6-methyl-4(3H)-pyrimidinone	C17 H19 N5 O2	325
A8-A3	9142275		2-[(8-ethoxy-4-methyl-2-quinazolinyl)amino]-5-ethyl-6-methyl-4(3H)-pyrimidinone	C18 H21 N5 O2	339
Madrasin	NA		2-[(7-methoxy-4-methylquinazolin-2-yl)amino]-5,6-dimethyl-1H-pyrimidin-4-one	C16H17N5O2	311.34
